# Supplementary material for: RNAseq of TGF-β receptor type I kinase-dependent genes in oral fibroblast exposed to milk
Source: BMC Oral Health. 2021 Nov 16;21:581. doi: 10.1186/s12903-021-01913-5 (PMC8597240; doi:10.1186/s12903-021-01913-5)
Supplement: Supplementary file 1 — Additional file 1: Table S1. RNA sequencing of gingival fibroblasts exposed to milk revealed a total number of 142 genes being at least nine fold up- and down-regulated by milk and 99 genes, were blocked by the inhibitor for the TGF-β receptor typeI kinase. [file 12903_2021_1913_MOESM1_ESM.xlsx]

## Sheet: Milk versus Control
GeneSymbol	log2FoldChange	padj
AC023421.1	4.36638879652604	0.00329060204176593
ADAMTS18	6.19553399841489	0.00103699522464306
ADAMTS8	3.4266922971643	0.000674749008627431
ADH1B	-6.31641169843667	6.12868427443431e-08
ALDH3A1	-3.08283520298526	1.87975450745206e-07
AMTN	8.03972938642588	0.0408240879855771
AMZ1	3.45077454022312	1.60628546405147e-14
ANGPTL4	3.82054675261673	5.07368504799226e-05
ANO1	3.27275370174818	1.84533342085925e-06
ANO4	3.43784087198325	0.000151022597474286
AP000944.2	-4.0644819489879	0.0368964164762432
APCDD1L	3.33862331264329	1.23931439453587e-09
ARC	3.14558144496654	0.0429029838541247
ASCL2	4.16965503067764	0.024574123593066
ATG9B	3.41475783134914	0.00888401037978562
BHLHE41	3.1133859792878	2.14887991304287e-06
BICDL2	4.78620503422862	0.00684133600329307
BTBD11	3.74583730462573	2.48175103565704e-10
C15orf48	3.99959368626419	1.17200276301628e-12
CDH19	5.07200181013565	0.00144468127499007
CDH6	3.58342346588124	0.00144340610416062
CGA	-3.24600055908382	0.0160060415332548
CILP	4.29417823979612	0.0102516865400476
CLDN11	-3.92585697900035	1.77376604652778e-18
CLDN14	7.56835171640406	0.00514895135840819
COL10A1	3.6773011688673	1.21552657288261e-05
COL22A1	4.10129553173349	0.00180348472201943
CRLF1	3.77099772588368	7.96877709523172e-18
CSF2	3.7119268120918	0.0107270098542044
CTGF	3.53946881187893	4.68819839628498e-10
CXCL13	7.21671408427527	5.82891841114529e-07
DAB1	5.70241055206195	1.50226270090199e-06
DACT1	3.36686687178641	1.00983439946193e-14
DAPK1	-3.3702602295935	4.15287973954293e-12
DLK1	3.21336332287085	9.39761334184007e-05
DNAJC12	3.02087456752858	0.000750040790159625
DOC2B	5.78243184819486	4.81507526662778e-07
DRAXIN	6.23099011186908	3.01924303039672e-13
E2F8	3.05653119010121	0.0220843782079647
EGLN3	3.53335465790426	1.02102121115038e-05
EGR2	4.70319646159192	1.86647390855528e-07
ELFN2	3.15869119110571	2.90464573318347e-05
ELMOD1	4.62484050915788	0.00010645155590026
ELN	3.69516107503073	2.40220852985724e-05
ESM1	4.421607918284	0.000215037311495417
FDCSP	3.5171225496835	0.047321592096991
FGF1	4.76849889396579	1.55747540206368e-06
FIBCD1	4.92613761845234	4.76608631684911e-23
FLRT3	-3.3772506903951	2.78460420825746e-07
FSTL3	3.05828993373617	1.83507421139544e-08
GABRA3	3.12789783580183	0.0140220944436278
GCNT3	-4.16367808838903	5.50379790777097e-07
HBEGF	3.03627582748119	3.67349120589605e-05
HCRTR1	3.61872993394339	0.00182624427585524
HMGCLL1	-4.34493401745392	0.0181193036060124
HTR2B	-3.59594567193273	0.0044810583554337
IFNE	3.50805355747196	8.77111098720066e-07
IGFN1	3.20430367202952	0.00323604462755658
IL11	3.41514136530043	3.04561040742786e-05
IL23A	3.01225504608992	0.0244414961189007
INSYN2	3.4840844243167	0.00230844515738763
ISLR2	7.20168806482539	0.000231636942601396
ITGB6	5.0525864741415	5.1391591124986e-05
JPH3	5.74656226170324	6.55667414018854e-05
KANK4	6.688275154992	1.04315940026526e-05
KCNH1	3.67886759300868	3.15977367502573e-05
KCNK12	5.68009213429548	4.71582482909471e-09
KCNK9	4.88175719811827	4.28786862359949e-05
KCNN4	3.57928806848943	3.56370911128098e-05
KRT14	4.92152195832456	0.00163499665360559
KRT16	4.59467597199401	5.60128559017143e-06
KRT17	3.46207523085272	4.96202891119418e-05
LDLRAD4	4.74690129851434	0.000477009884420083
LGR6	4.51274243487988	0.0153766092617668
LMCD1	3.70695235129323	4.70994506519921e-05
LRRC17	3.90928481925214	1.20479993778646e-13
MDFI	6.87954894522491	0.00681697869805753
MIR31HG	3.99246573704814	1.67092786497266e-24
MMP13	5.05821094036412	4.56609953158031e-07
MPP4	3.57161757122723	1.35528708816777e-06
MT1G	3.36906646013879	0.000666947198516471
MYOM3	3.5818606706117	0.000384807282506936
NCF2	4.44400532708531	3.63319422317012e-07
NGFR	3.82663733762976	0.00145211448362227
NKD1	3.4954813219456	0.0137653383123363
NOTUM	3.13280767695668	0.00477050874646036
NOX4	4.20733838396982	5.74858752650369e-08
ODAPH	7.57723570790209	2.74139187417937e-05
OPCML	4.78193023854849	0.00010332108242609
PANX3	5.10585219155541	0.00442646425968542
PCDH19	3.45361162142358	0.00143262154589691
PDE2A	3.45953787518936	0.0178329535851122
PDE4C	3.9830857496725	0.014190040041521
PHOSPHO1	3.88227693333699	0.0370442310403632
PITPNM3	3.03442169485602	7.12178372459609e-10
PKP1	4.48156595464845	0.00137516539453332
PLEK2	4.17799008732571	1.2151896726021e-07
PLEKHA7	3.09727038820141	0.0106052428899587
PMEPA1	3.83554172953125	2.48181170355398e-12
PNPLA5	5.21152739639068	0.00116534133571758
PPP1R14C	4.1754067185004	2.89180298263781e-06
PRG4	5.44793592866979	6.26987608991883e-15
PRSS3	3.78167137928758	2.09838633444085e-06
RAP1GAP	3.55113062189345	0.00970062277393637
RASGEF1B	3.79244590704191	0.00119240003207624
RASL11B	3.84314032565524	0.00698876832516687
RGS1	4.73777084897628	0.0112967280400768
RNF128	3.03300343664567	1.73734386644106e-05
ROS1	3.97059890362745	0.0224510677747151
SAMD11	3.59960796930898	0.000208822656412101
SCG2	3.50037263805466	9.39761334184007e-05
SCN3A	-3.31180404022262	0.0130336331188162
SCX	4.15112105312662	5.03501535222078e-06
SEMA7A	4.607610113556	2.26646931638584e-17
SERPINE1	3.43007824018143	5.9954878436195e-12
SLC29A1	3.64456769545572	4.0194023336253e-11
SLC38A8	-3.38093479843069	0.0305182701738996
SLC7A14	-5.28273261468977	1.53328183843382e-37
SOST	3.78712779423723	0.0166552398883559
SOSTDC1	-4.2640292958297	3.05500435552509e-06
SP5	-3.1081118850156	0.000125924761026243
SP6	5.60419992332281	7.1296654054613e-05
SPTB	5.79019281956022	0.0130314019825667
SPTSSB	-6.0294952286966	4.67162492875701e-05
ST6GAL2	5.60351493668106	0.0128711629085015
ST8SIA6	-4.2961481321658	0.0102706125470778
STEAP4	-4.68097969251654	0.0028524106341462
SUSD4	3.76512454347049	0.000801307277684565
SYNDIG1	4.82722611383546	0.00508717167394672
THBS4	3.06259081726695	1.75542597391893e-05
TMEM155	3.1175223280748	5.72135571116729e-07
TMEM92	3.54081133043138	0.000287392228395448
TNFSF11	4.45257809350076	0.000171146885856591
TNFSF18	5.2991739834419	2.7029499675975e-06
TPM1	3.24033223370583	1.04606183827422e-10
TREM1	3.15217646730292	0.00643474893802886
TSPAN13	3.31980617907457	1.26454492836072e-10
TSPAN2	4.99859147167824	2.15918767676517e-05
TYRP1	3.20896181564409	0.00441076820641135
UMODL1	3.18188929441018	0.00677990071444435
UNC5D	-3.10599076932489	0.0275538314556642
VWC2	-4.05582243040965	0.000198805985284648
WNT7B	3.17721336200357	0.016899278896723

## Sheet: Milk + SB431542 versus Milk
GeneSymbol	log2FoldChange	padj
ABCG1	-7.62608978675646	8.36714327654049e-05
AC092666.2	3.45423697238988	0.00890262133974187
AC092681.1	3.08299155677245	0.0435021039174994
ADAMTS16	-4.98622430337443	0.0444131196047753
ADAMTS18	-5.20941453708251	0.00247151971288449
ADH1B	6.53787561406616	1.45412952951246e-08
AIRE	-3.25275513284432	9.19684235658252e-07
AMIGO2	-3.06868883159761	1.35384781745588e-09
AMTN	-8.19526158260231	0.0360157385119632
AMZ1	-3.5557870863018	1.21746319614823e-15
ANO4	-3.60220522951108	6.69921149784663e-05
ANXA3	3.11812577840535	3.96871657936414e-06
AP000695.3	-4.01616002432347	0.00488829137808309
AP000944.2	4.78389176003263	0.00965754453512937
ARHGAP20	4.20262971467159	1.61387026584258e-19
AZIN2	-3.11671421187753	2.35118633777904e-15
BGN	-3.04757129633199	9.61469113230146e-22
BICDL1	3.34205651113224	0.0123889823500868
BTBD11	-4.2734586364146	2.73711045636621e-13
C10orf105	3.79718974820257	2.94381453062737e-06
CCR1	3.3672501898633	1.7892508867902e-08
CD24	-3.27121372207635	4.96824433613492e-05
CDH19	-5.49959588439096	0.000652612384221468
CDH6	-4.36230920405793	6.61086734959855e-05
CDKL2	3.07136782208372	0.0173630313492404
CILP	-4.21678271157679	0.0114561229438518
CLDN11	4.28893364115913	2.61826369619788e-22
CLDN14	-6.69533638092836	0.0140283582992886
CLEC18B	-3.93152411901791	0.0373295439717611
COL10A1	-3.72201201343062	7.8050439858982e-06
COL22A1	-3.32220623115322	0.0097297135092064
COMP	-3.80788750812183	0.0010163015916964
CRLF1	-4.05014670766938	8.00196019734744e-21
CTGF	-3.9152292144958	2.62846328444166e-12
CXCL13	-6.63076757218216	2.77293244653039e-06
CXCR4	-3.99555365184713	4.8661104014366e-08
DAB1	-4.7527620453267	1.31682455991066e-05
DACT1	-3.96604836164524	1.51454977838209e-20
DCDC2C	-3.3176287045412	0.0115026261824575
DNAH17	-3.19272258410465	0.02316540577175
DOC2B	-5.92555467722758	1.64786389073338e-07
DRAXIN	-6.06272095114397	5.49671601490247e-13
EFHD1	-3.03934889015901	0.00201004209865724
EGR2	-3.76470340406967	3.55883236631166e-05
ELMOD1	-4.2712749673772	0.000150121079225624
ELN	-4.50225398177565	1.0273600482931e-07
EML5	-3.14761264945849	3.83747184751979e-17
ESM1	-4.52925949464763	0.000134300090583782
F2RL1	-3.1405853579004	5.89829328336268e-06
FDCSP	-4.00648964882451	0.0198031168667864
FGF1	-4.61728360392764	2.87959896035877e-06
FIBCD1	-4.38382408644334	8.00196019734744e-21
FLRT3	3.78945911751872	3.47926040176011e-09
GABRA3	-3.87641666011401	0.00249519749568979
GCNT3	4.50814575579135	3.17354618093057e-08
GRM5	-3.30649597016186	0.00376414108383464
HCRTR1	-3.0556083452962	0.00429288071881202
HMGCLL1	4.29760739736131	0.0193090940904145
ID1	-3.72087592450791	0.000965678340014065
IFNE	-3.44402803198722	5.62127293913891e-07
IL11	-4.63548635180306	3.16315732002853e-09
INSYN2	-3.55662624374842	0.00153525028473372
ISLR2	-6.5557959721854	0.000230497531463769
ITGB6	-5.54368359706396	1.51955475814646e-05
JPH3	-6.02056188793749	2.99704652612461e-05
KANK4	-8.96445133839546	1.4397075066065e-08
KCNC1	3.07183464525867	4.57042859590386e-10
KCNG1	-3.21400113309486	1.36214502087766e-11
KCNH1	-5.80825372237329	4.61388951655242e-08
KCNJ6	-3.33303452789601	5.480327195317e-06
KCNK12	-6.1080743137633	6.87753728820408e-10
KCNK9	-7.18711392920876	1.03876017867183e-05
KCNN4	-4.20509707414076	7.24407807975697e-07
KRT14	-5.44889632564534	0.000389081476247992
KRT16	-7.28182868908578	3.18964021720956e-08
LDLRAD4	-4.42554897801012	0.00102842387838994
LGR6	-5.64871584798747	0.00205647775636628
LHX6	-4.63072658463763	0.0331610823202189
LMCD1	-4.51388604034486	3.41334889315041e-07
LRRC17	-3.75270779251673	7.38220374950226e-13
MBP	3.05688703442218	1.646767405371e-07
MCTP1	3.06853171421735	7.80216418058796e-08
MIR31HG	-4.06156819958138	1.04463644972337e-25
MMP13	-4.82314915198291	1.1114045565957e-06
MPP4	-3.9344469225979	7.52669823245103e-08
MYOM3	-4.19724103115875	8.26616268216484e-05
NCF2	-4.87150406806361	2.59942207335938e-08
NFATC2	-3.02371616168223	2.26331961474606e-09
NGFR	-3.445032773719	0.00303012081474584
NKD1	-4.6640070184094	0.00094905060852034
NOS1	-4.24089423724896	0.0232057242856648
NOTUM	-4.32825081910264	5.21018863263265e-05
NOX4	-5.4851532735522	2.66337580826249e-13
NR0B1	3.78351654095548	1.45017267851083e-07
ODAPH	-8.13424850839821	1.04853159685092e-05
OPCML	-7.17867639689011	1.11950876153717e-05
PANX3	-4.29320791492598	0.0163422417227178
PCDH19	-4.92068522492655	2.55270854137076e-06
PHOSPHO1	-4.09502904657349	0.0270948892311722
PI16	-5.21780338809959	0.0165419742982759
PITX3	-4.11699970936553	0.00929523015654005
PKNOX2	-3.84978659119928	8.35279779933358e-05
PKP1	-5.173810278856	0.000278206067587084
PLEK2	-3.84769880978424	1.70194438788606e-07
PLPP4	-3.88054702651596	1.3863246126001e-06
PMEPA1	-4.97710216918493	8.00196019734744e-21
PNPLA5	-4.6284971255395	0.00238817618510372
PPP1R14C	-4.82172392395255	8.61831978073156e-08
PRG4	-6.02560870395471	2.5813910602951e-18
PRL	-3.44725032459296	0.00455317124621925
PRSS3	-3.46289601428564	6.54902693503187e-06
PTCHD1	-4.0549822275787	0.00638808003770688
PTX3	3.10119415265976	0.000656192997205637
RAP1GAP	-3.35386911486882	0.0134403535712106
RASD2	-3.44454551269726	0.000386492309584689
RASGEF1B	-3.02488001539845	0.00115045573587372
RASL11B	-5.11513628325789	0.000278727121913812
ROS1	-4.83797999567103	0.00521183427502437
RXFP3	-3.86022132475025	0.0178252832449506
SAMD11	-4.48367141678369	2.93925398235078e-06
SAMD12	3.14028355331691	0.0115541827668424
SCX	-4.60916974407975	2.61907721101054e-07
SEMA7A	-3.08538992041005	1.83798559095837e-08
SLC29A1	-3.91631324245545	6.79700486845411e-13
SLC38A3	-5.20280491221756	0.00523378044494345
SLC7A14	5.54318036201922	9.59281277606947e-42
SOST	-6.37679538934634	0.000424150045899051
SOSTDC1	3.77608800686955	4.80580433822312e-05
SP5	3.68643987618419	1.97214771256089e-06
SP6	-5.32701612872353	9.34846698959901e-05
SPTSSB	5.91263723250558	6.37026209307996e-05
ST6GAL2	-6.82298596373889	0.0024175943645127
ST8SIA6	3.69665238596066	0.0352539591489923
STEAP4	4.95039257190035	0.0012486677337706
SUSD4	-3.62899117244951	0.000778545170811846
SYNDIG1	-5.09127450317125	0.00283230250031346
TMEM155	-3.07367121367371	5.6606092164152e-07
TMEM92	-4.15961492558252	3.34627447283354e-05
TNFSF11	-5.49631368083003	2.77293244653039e-06
TNFSF18	-4.33418156243586	7.22866347432287e-05
TSPAN13	-3.89618370788913	1.75846356157408e-14
TSPAN2	-5.48815357575617	2.05149116150724e-06
TYRP1	-4.66677121482066	0.000285219557229781
U82695.1	-5.15409614673234	0.00455317124621925
UMODL1	-3.28095671049477	0.00457645545892783
UNC5C	-3.40150004848047	0.00205016106392345
VWC2	3.99920360755883	0.000231187070342156
ZNF365	-3.26168523582937	3.02172681002913e-07
